# Supplementary material for: 2-Methyl­benzaldehyde 2-methyl­benzyl­idenehydrazone
Source: Acta Crystallogr Sect E Struct Rep Online. 2008 Jul 5;64(Pt 8):o1386. doi: 10.1107/S160053680801934X (PMC2962019; doi:10.1107/S160053680801934X)
Supplement: Supplementary file 2 [file e-64-o1386-Isup2.hkl]

#
# h,k,l, Fc-squared, Fo-squared, sigma(Fo-squared) and status flag
#
data_I
_shelx_title ' P in P2(1)/c'
_shelx_refln_list_code          4
_shelx_F_calc_maximum       98.36
_exptl_crystal_F_000       252.00
_reflns_d_resolution_high  0.7828
 
loop_
 _symmetry_equiv_pos_as_xyz
 'x, y, z'
 '-x, y+1/2, -z+1/2'
 '-x, -y, -z'
 'x, -y-1/2, z-1/2'
 
_cell_length_a     6.1578
_cell_length_b    13.2480
_cell_length_c     8.8161
_cell_angle_alpha  90.000
_cell_angle_beta  105.398
_cell_angle_gamma  90.000
 
_shelx_F_squared_multiplier     1.000
 
loop_
 _refln_index_h
 _refln_index_k
 _refln_index_l
 _refln_F_squared_calc
 _refln_F_squared_meas
 _refln_F_squared_sigma
 _refln_observed_status
   1   0   0     1833.67     1762.59     13.95 o
   2   0   0      873.53      874.16      7.20 o
   3   0   0      586.80      600.61      4.15 o
   4   0   0       66.71       63.51      0.91 o
   5   0   0        0.04        0.01      0.11 o
   6   0   0        1.51        1.38      0.27 o
   1   1   0      686.59      668.94      4.18 o
   2   1   0      187.75      183.64      1.30 o
   3   1   0      271.78      288.60      1.51 o
   4   1   0       57.31       62.78      0.56 o
   5   1   0        0.96        0.84      0.12 o
   6   1   0       11.98       10.95      0.37 o
   7   1   0        0.04        0.03      0.38 o
   0   2   0      509.56      516.84      6.52 o
   1   2   0      866.39      836.56      6.01 o
   2   2   0       18.11       16.74      0.26 o
   3   2   0      101.15       98.87      0.66 o
   4   2   0       33.84       30.50      0.40 o
   5   2   0        0.84        0.85      0.14 o
   6   2   0        3.86        3.73      0.27 o
   7   2   0        0.73        0.11      0.39 o
   1   3   0        0.35        0.00      0.09 o
   2   3   0       18.96       15.25      0.33 o
   3   3   0       17.59       14.76      0.43 o
   4   3   0       22.17       21.47      0.34 o
   5   3   0        0.00        0.02      0.10 o
   6   3   0        9.97        9.93      0.39 o
   7   3   0        1.44        2.13      0.48 o
   0   4   0     1670.39     1590.05     19.36 o
   1   4   0       10.06       11.46      0.26 o
   2   4   0       23.96       26.82      0.41 o
   3   4   0        0.88        0.62      0.08 o
   4   4   0      101.65       96.73      0.92 o
   5   4   0        3.47        5.06      0.65 o
   6   4   0        4.03        4.67      0.35 o
   7   4   0        0.34        1.14      0.43 o
   1   5   0      426.92      430.64      2.69 o
   2   5   0       12.05       13.25      0.30 o
   3   5   0        7.54        7.16      0.23 o
   4   5   0      227.30      222.68      1.77 o
   5   5   0        8.00        7.05      0.37 o
   6   5   0        7.92        7.15      0.40 o
   7   5   0        3.05        4.39      1.11 o
   0   6   0        0.23        0.21      0.17 o
   1   6   0      563.08      594.25      3.63 o
   2   6   0      518.21      520.79      3.33 o
   3   6   0        5.05        5.70      0.21 o
   4   6   0       35.80       36.88      0.69 o
   5   6   0        0.70        0.60      0.18 o
   6   6   0        1.13        1.08      0.23 o
   7   6   0        2.08        2.00      0.54 o
   1   7   0       23.11       26.10      0.44 o
   2   7   0      235.13      248.68      1.70 o
   3   7   0        0.88        0.74      0.14 o
   4   7   0       64.69       66.32      0.96 o
   5   7   0      109.51      110.05      1.28 o
   6   7   0        5.01        6.34      0.54 o
   0   8   0       33.55       25.38      0.70 o
   1   8   0       81.33       78.37      0.86 o
   2   8   0       52.57       48.44      0.69 o
   3   8   0        6.80        7.46      0.31 o
   4   8   0        0.94        1.69      0.23 o
   5   8   0       26.34       29.24      0.65 o
   6   8   0        1.26        0.50      0.51 o
   1   9   0       10.60       10.15      0.45 o
   2   9   0        2.44        4.23      0.24 o
   3   9   0        3.61        3.69      0.25 o
   4   9   0        0.34        0.23      0.16 o
   5   9   0       19.16       21.56      0.77 o
   6   9   0        0.37        0.86      0.92 o
   0  10   0        9.17       10.67      0.68 o
   1  10   0       11.09        9.40      0.36 o
   2  10   0       34.40       31.37      1.08 o
   3  10   0        3.82        4.82      0.29 o
   4  10   0        0.57        0.57      0.21 o
   5  10   0        0.02        0.00      0.16 o
   6  10   0        0.86        0.73      0.47 o
   1  11   0       22.26       22.00      0.56 o
   2  11   0        0.63        0.86      0.37 o
   3  11   0        0.63        0.55      0.23 o
   4  11   0        0.44        0.17      0.21 o
   5  11   0        3.20        3.78      0.49 o
   0  12   0       97.28       98.56      1.86 o
   1  12   0       94.54       93.39      1.28 o
   2  12   0       29.08       28.96      0.86 o
   3  12   0        0.50        0.79      0.26 o
   4  12   0        1.54        1.07      0.31 o
   5  12   0        0.89        1.03      0.42 o
   1  13   0       76.03       79.44      1.47 o
   2  13   0        2.19        2.55      0.47 o
   3  13   0       18.03       18.74      0.76 o
   4  13   0        1.84        2.84      0.88 o
   0  14   0       31.50       33.58      1.79 o
   1  14   0        4.24        5.40      0.62 o
   2  14   0        0.38        0.18      0.22 o
   3  14   0        0.79        0.48      0.32 o
   4  14   0        1.81        0.35      0.38 o
   1  15   0        1.18        1.38      0.43 o
   2  15   0        0.64        0.24      0.50 o
   3  15   0        2.12        1.47      0.63 o
   0  16   0        2.85        2.15      0.71 o
   1  16   0        0.04        0.24      0.32 o
   2  16   0        0.65        1.26      0.44 o
  -7   1   1        3.55        3.74      0.41 o
  -6   1   1       27.37       26.56      0.58 o
  -5   1   1        7.83        9.13      0.26 o
  -4   1   1       64.40       70.44      0.59 o
  -3   1   1       36.81       41.17      0.38 o
  -2   1   1      678.92      680.06      4.39 o
  -1   1   1     2532.46     2564.24     41.28 o
   0   1   1       27.60       22.34      0.24 o
   1   1   1      701.97      704.04      5.15 o
   2   1   1        4.78        2.11      0.10 o
   3   1   1       45.62       57.14      0.60 o
   4   1   1       36.38       34.30      0.57 o
   5   1   1       14.03       10.58      0.32 o
   6   1   1       39.33       37.52      0.72 o
   7   1   1        1.65        2.64      0.68 o
  -7   2   1        6.76        7.63      0.47 o
  -6   2   1        0.00        0.06      0.13 o
  -5   2   1        0.51        0.65      0.11 o
  -4   2   1        3.27        1.99      0.12 o
  -3   2   1       18.97       21.01      0.33 o
  -2   2   1        2.21        3.00      0.17 o
  -1   2   1      928.50      919.65     11.07 o
   0   2   1     3186.24     3199.54    117.48 o
   1   2   1       28.15       28.95      0.44 o
   2   2   1      174.89      173.85      1.09 o
   3   2   1      115.90      134.69      0.87 o
   4   2   1        2.92        3.13      0.17 o
   5   2   1       13.37       12.73      0.39 o
   6   2   1        0.30        0.21      0.14 o
   7   2   1        0.09        0.28      0.42 o
  -7   3   1        6.83        8.28      0.49 o
  -6   3   1        8.16        8.12      0.36 o
  -5   3   1       13.23       14.77      0.37 o
  -4   3   1        0.24        0.15      0.07 o
  -3   3   1      121.90      131.53      1.05 o
  -2   3   1        9.99        9.93      0.53 o
  -1   3   1      118.16      120.38      1.11 o
   0   3   1     1790.96     1843.07     30.89 o
   1   3   1      474.66      471.25      4.42 o
   2   3   1       14.74       14.20      0.25 o
   3   3   1        0.50        0.60      0.08 o
   4   3   1       17.41       18.20      0.42 o
   5   3   1        2.70        2.67      0.22 o
   6   3   1        1.56        1.58      0.25 o
   7   3   1        2.09        0.97      0.58 o
  -7   4   1        0.07        0.22      0.24 o
  -6   4   1        5.16        6.60      0.34 o
  -5   4   1       35.81       35.70      0.58 o
  -4   4   1        0.13        0.16      0.09 o
  -3   4   1        0.01        0.00      0.07 o
  -2   4   1        0.12        0.00      0.06 o
  -1   4   1       96.87       97.27      0.80 o
   0   4   1       73.05       75.15      0.70 o
   1   4   1       59.98       67.33      2.50 o
   2   4   1      415.79      407.28      2.43 o
   3   4   1       46.90       43.42      0.53 o
   4   4   1       11.86       11.29      0.34 o
   5   4   1       38.81       37.02      0.66 o
   6   4   1        3.49        3.71      0.36 o
   7   4   1        0.46        0.56      0.54 o
  -7   5   1        3.22        2.96      0.58 o
  -6   5   1        1.34        1.78      0.25 o
  -5   5   1       85.64       84.30      1.13 o
  -4   5   1      122.12      118.97      1.24 o
  -3   5   1        0.00        0.00      0.08 o
  -2   5   1      261.06      262.12      1.87 o
  -1   5   1        1.42        0.99      0.11 o
   0   5   1       29.92       32.21      0.43 o
   1   5   1       18.74       20.73      0.34 o
   2   5   1       76.30       75.68      0.67 o
   3   5   1        1.30        2.16      0.15 o
   4   5   1      136.48      130.76      1.15 o
   5   5   1       20.32       21.58      0.59 o
   6   5   1        9.85       11.77      0.67 o
   7   5   1        0.81        0.00      0.42 o
  -7   6   1        1.61        1.02      0.46 o
  -6   6   1       19.75       21.85      0.72 o
  -5   6   1        1.84        1.99      0.21 o
  -4   6   1       15.83       15.63      0.44 o
  -3   6   1       92.73       95.73      1.07 o
  -2   6   1       39.38       45.64      0.61 o
  -1   6   1       46.65       51.92      0.60 o
   0   6   1       46.07       49.37      0.51 o
   1   6   1      109.77      110.32      0.97 o
   2   6   1       32.43       34.70      0.44 o
   3   6   1        1.79        2.22      0.17 o
   4   6   1       12.63       10.94      0.37 o
   5   6   1       51.81       52.20      0.93 o
   6   6   1        0.17        0.05      0.25 o
  -7   7   1        0.67        0.41      0.50 o
  -6   7   1        1.80        1.90      0.46 o
  -5   7   1       31.22       34.33      0.85 o
  -4   7   1       54.89       54.11      0.83 o
  -3   7   1       14.20       12.31      0.35 o
  -2   7   1       71.78       74.95      0.84 o
  -1   7   1      112.40      120.30      1.08 o
   0   7   1        0.73        0.45      0.09 o
   1   7   1        4.43        5.78      0.22 o
   2   7   1        0.93        1.79      0.15 o
   3   7   1       73.17       71.44      0.82 o
   4   7   1       58.88       60.06      0.85 o
   5   7   1        0.81        0.92      0.22 o
   6   7   1        8.98       10.73      0.78 o
  -6   8   1       17.95       16.41      1.51 o
  -5   8   1        9.45        9.96      0.53 o
  -4   8   1        3.24        4.75      0.40 o
  -3   8   1       13.37       13.66      0.39 o
  -2   8   1       35.72       37.57      0.59 o
  -1   8   1       14.78       17.48      0.38 o
   0   8   1        1.63        1.65      0.14 o
   1   8   1      292.53      302.16      2.18 o
   2   8   1        0.19        0.57      0.11 o
   3   8   1       32.28       32.79      0.70 o
   4   8   1      108.37      117.06      1.38 o
   5   8   1        2.49        2.83      0.37 o
   6   8   1        1.49        1.16      0.60 o
  -6   9   1        0.11        0.00      0.35 o
  -5   9   1        1.87        2.60      0.34 o
  -4   9   1        2.88        1.67      0.24 o
  -3   9   1        0.67        0.42      0.16 o
  -2   9   1       95.61       94.10      1.05 o
  -1   9   1       24.94       21.51      0.44 o
   0   9   1       13.43       13.32      0.39 o
   1   9   1        0.12        0.21      0.11 o
   2   9   1        8.99        7.60      0.29 o
   3   9   1       10.76       11.04      0.43 o
   4   9   1        5.19        4.88      0.33 o
   5   9   1        5.70        5.72      0.42 o
   6   9   1        0.02        0.87      0.62 o
  -6  10   1        2.74        3.90      0.65 o
  -5  10   1        7.11        6.99      0.91 o
  -4  10   1        3.90        3.73      0.40 o
  -3  10   1        0.28        0.29      0.16 o
  -2  10   1       14.78       15.50      0.51 o
  -1  10   1        2.52        1.94      0.18 o
   0  10   1       26.08       23.44      0.54 o
   1  10   1       50.51       50.65      0.83 o
   2  10   1       14.73       14.99      0.47 o
   3  10   1        1.63        1.22      0.22 o
   4  10   1        0.83        0.43      0.21 o
   5  10   1        3.62        2.55      0.75 o
  -5  11   1        9.10       10.12      0.88 o
  -4  11   1        0.94        0.83      0.28 o
  -3  11   1       23.02       19.26      0.72 o
  -2  11   1        4.19        4.59      0.47 o
  -1  11   1        1.35        0.89      0.22 o
   0  11   1       22.35       20.29      0.54 o
   1  11   1       50.60       49.22      1.02 o
   2  11   1        3.96        3.78      0.30 o
   3  11   1        0.06        0.00      0.16 o
   4  11   1        1.08        0.19      0.24 o
   5  11   1        0.76        0.95      0.55 o
  -5  12   1        0.10        0.00      0.26 o
  -4  12   1        2.10        2.26      0.36 o
  -3  12   1        0.91        0.52      0.21 o
  -2  12   1       39.46       38.49      0.86 o
  -1  12   1        0.40        0.62      0.22 o
   0  12   1       36.48       36.66      1.09 o
   1  12   1        0.04        0.11      0.20 o
   2  12   1        1.31        0.80      0.27 o
   3  12   1        3.34        3.08      0.39 o
   4  12   1        1.33        1.12      0.41 o
   5  12   1        1.89        2.76      0.77 o
  -4  13   1        0.31        0.22      0.29 o
  -3  13   1        5.26        5.17      0.49 o
  -2  13   1        2.83        3.20      0.40 o
  -1  13   1        5.27        6.09      0.47 o
   0  13   1       60.45       60.55      1.26 o
   1  13   1       10.71       10.55      0.56 o
   2  13   1        8.25        8.37      0.69 o
   3  13   1        3.11        3.45      0.42 o
   4  13   1        0.41        0.37      0.37 o
  -4  14   1        2.36        2.67      0.81 o
  -3  14   1        0.00        0.07      0.22 o
  -2  14   1        0.30        0.00      0.21 o
  -1  14   1       13.06       13.41      0.66 o
   0  14   1       21.86       20.89      0.77 o
   1  14   1        0.12        0.34      0.26 o
   2  14   1        8.96        9.30      0.75 o
   3  14   1        0.28        0.31      0.41 o
   4  14   1        2.80        2.33      0.84 o
  -3  15   1        0.01        0.00      0.30 o
  -2  15   1        0.10        0.17      0.23 o
  -1  15   1       33.02       33.04      1.33 o
   0  15   1        0.01        0.16      0.29 o
   1  15   1        0.59        0.63      0.34 o
   2  15   1        1.36        0.66      0.52 o
   3  15   1        1.70        1.69      0.70 o
  -2  16   1        0.23        0.44      0.32 o
  -1  16   1        4.12        4.41      1.00 o
   0  16   1        0.01        0.28      0.32 o
   1  16   1        0.01        0.07      0.30 o
   2  16   1        0.00        0.03      0.32 o
  -7   0   2        1.37        1.47      0.36 o
  -6   0   2        0.40        0.62      0.24 o
  -5   0   2       58.90       55.87      0.76 o
  -4   0   2        1.45        2.07      0.18 o
  -3   0   2       96.86       94.47      1.05 o
  -2   0   2      970.72      933.83      8.48 o
  -1   0   2      496.98      510.30      6.46 o
   0   0   2       29.17       27.79      0.64 o
   1   0   2      263.97      228.46      2.45 o
   2   0   2      879.99      878.42      6.70 o
   3   0   2        6.64       11.60      0.49 o
   4   0   2        0.07        0.14      0.12 o
   5   0   2       44.33       37.55      0.94 o
   6   0   2        2.62        1.77      0.38 o
   7   0   2        0.17        0.58      0.49 o
  -7   1   2        0.95        0.89      0.21 o
  -6   1   2        0.00        0.00      0.11 o
  -5   1   2        0.49        0.39      0.09 o
  -4   1   2        3.72        2.89      0.13 o
  -3   1   2       13.67       14.30      0.27 o
  -2   1   2        1.96        0.96      0.09 o
  -1   1   2     2313.02     2401.98     21.45 o
   0   1   2     1425.46     1416.42     17.26 o
   1   1   2       69.86       65.72      0.84 o
   2   1   2      382.30      399.49      2.39 o
   3   1   2       14.21       17.00      0.35 o
   4   1   2        5.68        5.27      0.25 o
   5   1   2        2.14        2.37      0.21 o
   6   1   2        0.73        0.29      0.14 o
   7   1   2        0.45        0.55      0.57 o
  -7   2   2        0.05        0.00      0.22 o
  -6   2   2        0.48        0.48      0.17 o
  -5   2   2      130.81      132.64      1.03 o
  -4   2   2       22.92       24.91      0.37 o
  -3   2   2      143.64      141.46      1.09 o
  -2   2   2       80.21       76.43      0.64 o
  -1   2   2     9675.44     9408.66    116.08 o
   0   2   2     1247.99     1246.04      8.99 o
   1   2   2       26.63       26.30      0.36 o
   2   2   2      200.31      203.66      1.55 o
   3   2   2       11.10       11.90      0.33 o
   4   2   2        0.00        0.03      0.09 o
   5   2   2        2.20        2.29      0.24 o
   6   2   2        3.00        2.28      0.26 o
   7   2   2        0.99        0.58      0.53 o
  -7   3   2        2.20        1.43      0.66 o
  -6   3   2        2.05        1.64      0.24 o
  -5   3   2       94.08       96.47      0.86 o
  -4   3   2      154.91      161.99      1.22 o
  -3   3   2       20.31       18.45      0.33 o
  -2   3   2      502.92      555.47      3.76 o
  -1   3   2      872.96      927.03      6.04 o
   0   3   2      119.95      109.07      0.88 o
   1   3   2       11.21       14.24      0.26 o
   2   3   2        0.57        1.33      0.12 o
   3   3   2      174.44      162.95      1.29 o
   4   3   2        7.58        6.24      0.31 o
   5   3   2       36.47       36.03      0.74 o
   6   3   2        0.96        2.07      0.41 o
  -7   4   2        1.66        1.48      0.46 o
  -6   4   2        6.77        7.21      0.36 o
  -5   4   2       23.10       22.73      0.46 o
  -4   4   2        0.00        0.02      0.09 o
  -3   4   2       85.78       84.96      0.79 o
  -2   4   2      895.48      910.17      5.33 o
  -1   4   2        6.55        4.25      0.13 o
   0   4   2      274.40      279.17      2.04 o
   1   4   2      233.04      252.39      1.95 o
   2   4   2       13.50        9.62      0.60 o
   3   4   2       32.44       33.05      0.51 o
   4   4   2        0.44        0.00      0.10 o
   5   4   2        3.14        2.84      0.40 o
   6   4   2        1.05        0.90      0.52 o
  -7   5   2        9.98       12.40      0.93 o
  -6   5   2        5.38        5.16      0.37 o
  -5   5   2        5.60        5.10      0.60 o
  -4   5   2        5.40        4.10      0.25 o
  -3   5   2        0.03        0.02      0.08 o
  -2   5   2       25.33       36.53      0.50 o
  -1   5   2        2.23        3.42      0.14 o
   0   5   2       60.88       59.38      0.55 o
   1   5   2      694.25      769.94      4.62 o
   2   5   2        0.24        0.56      0.10 o
   3   5   2        0.09        0.07      0.08 o
   4   5   2       86.79       85.85      1.09 o
   5   5   2        2.80        2.85      0.27 o
   6   5   2        4.57        4.38      0.86 o
  -7   6   2        0.15        0.30      0.38 o
  -6   6   2        5.22        4.69      0.36 o
  -5   6   2       13.25       13.57      0.62 o
  -4   6   2        3.77        4.02      0.30 o
  -3   6   2        0.15        0.00      0.08 o
  -2   6   2        2.36        3.50      0.23 o
  -1   6   2      145.43      127.48      1.37 o
   0   6   2       55.09       49.61      0.48 o
   1   6   2      194.28      218.44      1.50 o
   2   6   2       30.25       30.61      0.42 o
   3   6   2      194.73      192.25      1.54 o
   4   6   2      221.94      223.46      2.01 o
   5   6   2        4.68        3.72      0.35 o
   6   6   2        2.89        4.44      0.88 o
  -7   7   2        1.86        1.43      0.48 o
  -6   7   2        0.01        0.00      0.19 o
  -5   7   2        1.09        1.10      0.65 o
  -4   7   2        3.25        2.48      0.27 o
  -3   7   2       11.37       13.47      0.38 o
  -2   7   2       12.73       10.91      0.29 o
  -1   7   2       18.69       15.69      0.33 o
   0   7   2      276.87      280.59      1.67 o
   1   7   2       28.72       26.86      0.46 o
   2   7   2        1.46        1.97      0.15 o
   3   7   2      116.36      115.13      1.13 o
   4   7   2       23.20       23.48      0.57 o
   5   7   2        0.36        0.62      0.21 o
   6   7   2        0.08        0.21      0.45 o
  -6   8   2        0.00        0.29      0.33 o
  -5   8   2        3.13        4.25      0.43 o
  -4   8   2        3.40        3.69      0.34 o
  -3   8   2      130.50      121.24      1.51 o
  -2   8   2       28.19       27.95      0.63 o
  -1   8   2       11.77       12.04      0.31 o
   0   8   2       25.94       28.75      0.49 o
   1   8   2       76.18       72.79      0.84 o
   2   8   2       20.13       18.89      0.39 o
   3   8   2        3.73        4.48      0.25 o
   4   8   2        1.79        1.48      0.24 o
   5   8   2        0.37        0.21      0.18 o
   6   8   2        0.13        0.00      0.47 o
  -6   9   2       17.38       18.90      0.86 o
  -5   9   2       19.56       21.07      0.82 o
  -4   9   2        1.67        1.64      0.28 o
  -3   9   2       14.00       17.13      0.55 o
  -2   9   2        0.14        0.26      0.14 o
  -1   9   2        1.96        2.03      0.22 o
   0   9   2       88.71       89.61      1.10 o
   1   9   2       22.53       24.40      0.49 o
   2   9   2        2.38        2.57      0.21 o
   3   9   2        4.17        4.05      0.29 o
   4   9   2       35.56       35.27      0.84 o
   5   9   2        3.23        3.95      1.25 o
  -6  10   2       11.68       10.51      0.72 o
  -5  10   2        4.16        4.98      0.50 o
  -4  10   2        2.04        3.07      0.38 o
  -3  10   2       78.84       75.72      1.22 o
  -2  10   2        2.46        3.08      0.28 o
  -1  10   2       39.96       38.90      0.76 o
   0  10   2      286.52      273.74      3.17 o
   1  10   2        0.00        0.00      0.09 o
   2  10   2        7.69        8.93      0.35 o
   3  10   2       14.76       14.44      0.77 o
   4  10   2        0.04        0.04      0.18 o
   5  10   2        1.08        1.56      0.69 o
  -5  11   2        0.31        0.11      0.47 o
  -4  11   2        2.19        3.01      0.36 o
  -3  11   2        0.18        0.22      0.17 o
  -2  11   2       19.97       19.32      0.59 o
  -1  11   2        2.00        2.07      0.44 o
   0  11   2      121.40      121.54      1.92 o
   1  11   2        6.23        5.13      0.72 o
   2  11   2        5.60        5.75      0.63 o
   3  11   2        5.81        4.99      0.42 o
   4  11   2        1.19        0.98      0.21 o
   5  11   2        0.54        0.17      0.48 o
  -5  12   2        0.17        0.00      0.30 o
  -4  12   2       10.26       10.42      0.55 o
  -3  12   2        0.44        0.68      0.30 o
  -2  12   2        4.25        4.23      0.35 o
  -1  12   2       18.54       18.64      0.88 o
   0  12   2       23.06       23.83      0.77 o
   1  12   2        2.50        2.73      0.34 o
   2  12   2        4.29        4.62      0.50 o
   3  12   2        8.27        6.89      0.51 o
   4  12   2        1.39        0.69      0.28 o
  -5  13   2        0.01        0.29      0.34 o
  -4  13   2        1.25        0.99      0.32 o
  -3  13   2        5.88        5.18      0.43 o
  -2  13   2        3.51        4.32      0.44 o
  -1  13   2       34.81       35.25      0.99 o
   0  13   2        6.70        6.87      0.49 o
   1  13   2        2.64        2.83      0.35 o
   2  13   2        0.09        0.24      0.33 o
   3  13   2        0.15        0.75      0.37 o
   4  13   2        0.51        1.80      0.64 o
  -4  14   2        0.19        0.79      0.43 o
  -3  14   2        4.00        4.54      0.71 o
  -2  14   2       27.30       27.65      1.11 o
  -1  14   2        4.50        5.14      0.48 o
   0  14   2        0.63        0.45      0.23 o
   1  14   2        9.62       11.45      0.60 o
   2  14   2        0.44        0.00      0.43 o
   3  14   2        0.11        0.04      0.31 o
  -3  15   2        0.00        0.11      0.37 o
  -2  15   2       24.40       24.71      1.18 o
  -1  15   2        2.92        3.25      0.55 o
   0  15   2        2.94        3.77      0.60 o
   1  15   2        1.73        1.76      0.68 o
   2  15   2        4.51        5.45      0.97 o
  -2  16   2        0.19        0.52      0.38 o
  -1  16   2       10.36       11.83      0.93 o
   0  16   2        0.18        0.15      0.30 o
   1  16   2        0.00        0.24      0.32 o
  -7   1   3        8.26        9.37      0.51 o
  -6   1   3        2.01        2.64      0.20 o
  -5   1   3       19.03       18.49      0.38 o
  -4   1   3        4.56        3.72      0.20 o
  -3   1   3       55.24       60.39      0.72 o
  -2   1   3      808.90      829.19      4.90 o
  -1   1   3      137.01      135.58      1.02 o
   0   1   3      448.22      464.54      4.66 o
   1   1   3       11.15       11.01      0.29 o
   2   1   3        7.10        7.02      0.24 o
   3   1   3       29.90       27.73      0.53 o
   4   1   3        2.03        2.37      0.22 o
   5   1   3       30.72       28.24      0.69 o
   6   1   3        1.33        1.98      0.43 o
  -7   2   3        0.00        0.06      0.20 o
  -6   2   3       11.97       12.89      0.37 o
  -5   2   3       17.81       18.18      0.39 o
  -4   2   3       40.29       43.42      0.60 o
  -3   2   3       51.26       53.77      0.60 o
  -2   2   3      142.78      139.73      1.13 o
  -1   2   3      222.24      217.50      1.66 o
   0   2   3        0.53        0.83      0.09 o
   1   2   3      281.63      267.48      1.84 o
   2   2   3       52.81       59.19      0.72 o
   3   2   3        6.43        6.53      0.29 o
   4   2   3       38.94       34.33      0.67 o
   5   2   3        4.94        3.72      0.30 o
   6   2   3        0.98        0.73      0.37 o
  -7   3   3       15.62       17.66      0.97 o
  -6   3   3       27.27       27.25      0.67 o
  -5   3   3       18.93       20.20      0.48 o
  -4   3   3        0.09        0.00      0.08 o
  -3   3   3      165.23      173.64      1.28 o
  -2   3   3       87.25       86.17      0.93 o
  -1   3   3      337.45      354.82      2.65 o
   0   3   3       46.09       46.71      0.48 o
   1   3   3      571.48      608.19      3.53 o
   2   3   3       99.90      111.02      0.95 o
   3   3   3      143.38      127.02      1.29 o
   4   3   3       50.98       52.71      0.85 o
   5   3   3       31.57       31.27      0.71 o
   6   3   3        0.09        0.13      0.28 o
  -7   4   3        0.16        0.48      0.34 o
  -6   4   3        8.49        8.48      0.65 o
  -5   4   3       49.69       50.17      0.86 o
  -4   4   3       13.34       14.48      0.39 o
  -3   4   3       79.29       80.51      0.76 o
  -2   4   3       13.97       18.11      0.35 o
  -1   4   3      935.69      951.26      6.34 o
   0   4   3       76.19       78.97      0.65 o
   1   4   3        0.32        0.20      0.07 o
   2   4   3       92.09       97.49      0.89 o
   3   4   3        7.52        7.98      0.31 o
   4   4   3      163.13      156.54      1.62 o
   5   4   3        0.32        0.64      0.17 o
   6   4   3        3.78        3.50      0.53 o
  -7   5   3        3.41        3.63      0.61 o
  -6   5   3        0.55        0.69      0.21 o
  -5   5   3       15.87       15.22      0.56 o
  -4   5   3       41.59       42.75      0.84 o
  -3   5   3       26.79       27.63      0.48 o
  -2   5   3      238.29      253.34      2.26 o
  -1   5   3      373.20      381.32      2.99 o
   0   5   3       54.20       60.83      0.53 o
   1   5   3       17.28       16.49      0.28 o
   2   5   3        0.46        0.31      0.08 o
   3   5   3        0.36        0.57      0.14 o
   4   5   3        1.85        2.46      0.24 o
   5   5   3        4.11        4.93      0.34 o
   6   5   3        0.94        1.40      0.63 o
  -7   6   3        1.68        1.66      0.65 o
  -6   6   3        0.49        0.45      0.36 o
  -5   6   3        2.00        2.47      0.43 o
  -4   6   3        0.07        0.00      0.12 o
  -3   6   3        0.15        0.19      0.12 o
  -2   6   3       14.44       15.53      0.44 o
  -1   6   3       66.41       66.95      0.63 o
   0   6   3       83.96       88.71      0.65 o
   1   6   3       12.82        9.04      0.22 o
   2   6   3       27.91       27.56      0.46 o
   3   6   3       65.58       60.79      0.86 o
   4   6   3        1.90        1.45      0.26 o
   5   6   3        5.26        6.20      0.38 o
   6   6   3        0.07        0.00      0.40 o
  -7   7   3        0.34        0.05      0.52 o
  -6   7   3        0.36        0.65      0.38 o
  -5   7   3        9.37        8.10      0.46 o
  -4   7   3        0.04        0.00      0.12 o
  -3   7   3        0.00        0.02      0.11 o
  -2   7   3       11.62       10.53      0.40 o
  -1   7   3       26.11       28.29      0.61 o
   0   7   3       51.41       50.27      0.53 o
   1   7   3        3.33        3.70      0.18 o
   2   7   3        3.38        2.81      0.19 o
   3   7   3        0.28        0.26      0.12 o
   4   7   3        2.04        2.14      0.23 o
   5   7   3        5.03        5.73      0.43 o
   6   7   3        0.08        0.18      0.52 o
  -6   8   3        7.27        8.00      0.76 o
  -5   8   3        1.81        2.04      0.29 o
  -4   8   3        7.55        8.37      0.45 o
  -3   8   3       15.37       14.99      0.51 o
  -2   8   3        2.99        2.80      0.26 o
  -1   8   3        0.02        0.34      0.16 o
   0   8   3      124.05      112.54      1.32 o
   1   8   3       12.73       11.38      0.28 o
   2   8   3        1.46        1.23      0.15 o
   3   8   3       86.72       81.96      0.97 o
   4   8   3        1.27        1.50      0.22 o
   5   8   3        0.18        0.23      0.44 o
  -6   9   3        1.20        0.82      0.40 o
  -5   9   3       13.14       14.00      0.59 o
  -4   9   3       20.90       17.27      0.79 o
  -3   9   3        1.67        1.16      0.22 o
  -2   9   3       10.91       10.05      0.43 o
  -1   9   3        0.13        0.00      0.13 o
   0   9   3       15.57       13.84      0.46 o
   1   9   3       18.67       19.50      0.49 o
   2   9   3        3.16        4.75      0.28 o
   3   9   3       34.30       38.27      0.87 o
   4   9   3        0.62        0.35      0.18 o
   5   9   3        5.55        6.70      1.02 o
  -6  10   3        5.94        6.34      0.73 o
  -5  10   3        0.09        0.00      0.22 o
  -4  10   3        1.16        0.35      0.18 o
  -3  10   3       40.76       34.87      0.82 o
  -2  10   3        2.49        2.77      0.29 o
  -1  10   3       62.45       60.99      1.20 o
   0  10   3       30.69       30.34      0.70 o
   1  10   3        1.02        0.79      0.18 o
   2  10   3       23.26       23.45      0.63 o
   3  10   3       46.65       47.47      0.96 o
   4  10   3        2.24        1.84      0.34 o
   5  10   3        1.43        1.81      0.70 o
  -5  11   3        0.78        0.84      0.29 o
  -4  11   3        1.87        1.46      0.34 o
  -3  11   3        6.14        6.96      0.44 o
  -2  11   3        3.74        3.95      0.33 o
  -1  11   3      132.32      129.74      1.92 o
   0  11   3       60.02       63.34      1.25 o
   1  11   3        2.79        2.90      0.29 o
   2  11   3       12.57       12.23      0.50 o
   3  11   3        0.56        0.83      0.28 o
   4  11   3        1.92        2.45      0.70 o
  -5  12   3        2.64        2.96      0.45 o
  -4  12   3        0.64        0.22      0.23 o
  -3  12   3        5.93        4.68      0.40 o
  -2  12   3        3.57        3.66      0.40 o
  -1  12   3        5.82        6.02      0.51 o
   0  12   3        7.58        7.36      0.49 o
   1  12   3        0.14        0.04      0.18 o
   2  12   3        2.56        3.31      0.52 o
   3  12   3        2.68        2.89      0.39 o
   4  12   3        2.83        3.52      0.81 o
  -4  13   3        1.69        1.92      0.38 o
  -3  13   3        8.51        7.73      0.57 o
  -2  13   3        0.73        0.54      0.25 o
  -1  13   3        4.34        5.12      0.47 o
   0  13   3        2.03        1.83      0.32 o
   1  13   3        0.26        0.19      0.50 o
   2  13   3        1.29        0.74      0.33 o
   3  13   3        1.44        1.65      0.52 o
  -4  14   3        0.46        0.49      0.33 o
  -3  14   3        4.37        4.11      0.62 o
  -2  14   3        0.43        1.09      0.29 o
  -1  14   3        0.11        0.18      0.22 o
   0  14   3        0.15        0.21      0.23 o
   1  14   3        1.14        0.69      0.28 o
   2  14   3        3.40        3.69      0.85 o
   3  14   3        0.13        0.53      0.57 o
  -3  15   3        0.74        0.91      0.40 o
  -2  15   3        3.86        4.63      0.69 o
  -1  15   3        0.38        0.38      0.36 o
   0  15   3        0.39        1.08      0.36 o
   1  15   3        6.04        9.47      1.23 o
   2  15   3        1.76        2.26      0.75 o
  -1  16   3        1.64        1.47      0.47 o
   0  16   3        0.00        0.00      0.29 o
  -7   0   4        0.02        0.00      0.52 o
  -6   0   4      112.63      122.96      1.47 o
  -5   0   4       14.75       15.04      0.45 o
  -4   0   4        0.05        0.00      0.11 o
  -3   0   4      185.65      175.11      4.40 o
  -2   0   4      363.50      340.29      2.93 o
  -1   0   4       21.45       18.36      0.79 o
   0   0   4       28.72       38.97      0.80 o
   1   0   4        0.04        0.00      0.08 o
   2   0   4        0.60        0.46      0.15 o
   3   0   4        0.03        0.24      0.18 o
   4   0   4       27.92       27.43      1.54 o
   5   0   4        0.99        0.29      0.37 o
   6   0   4        0.30        0.20      0.41 o
  -7   1   4        0.01        0.00      0.26 o
  -6   1   4        9.16        9.95      0.41 o
  -5   1   4       17.51       18.87      0.38 o
  -4   1   4       10.91       11.99      0.32 o
  -3   1   4       70.69       74.73      0.85 o
  -2   1   4        1.15        1.00      0.11 o
  -1   1   4      139.53      132.66      0.90 o
   0   1   4        0.51        0.71      0.08 o
   1   1   4       11.34       13.65      0.35 o
   2   1   4       28.42       23.81      0.53 o
   3   1   4       22.05       20.80      0.48 o
   4   1   4        5.10        5.63      0.38 o
   5   1   4        6.97        6.72      0.38 o
   6   1   4        0.36        0.24      0.38 o
  -7   2   4        1.61        1.78      0.30 o
  -6   2   4       24.93       25.26      0.55 o
  -5   2   4       16.86       15.69      0.59 o
  -4   2   4        5.86        6.13      0.23 o
  -3   2   4      496.45      491.46      3.27 o
  -2   2   4        9.23        7.24      0.20 o
  -1   2   4        1.61        1.76      0.10 o
   0   2   4      279.80      271.07      1.86 o
   1   2   4      282.55      275.79      1.96 o
   2   2   4        8.58        9.86      0.30 o
   3   2   4        0.22        0.01      0.10 o
   4   2   4       54.54       49.81      0.85 o
   5   2   4        0.38        0.71      0.18 o
   6   2   4        0.08        0.23      0.30 o
  -7   3   4        1.94        1.95      0.31 o
  -6   3   4        7.96        7.52      0.38 o
  -5   3   4        1.36        1.46      0.24 o
  -4   3   4        0.33        0.43      0.15 o
  -3   3   4        3.47        5.19      0.24 o
  -2   3   4      574.31      585.27      3.99 o
  -1   3   4      207.09      211.41      1.52 o
   0   3   4      369.20      427.23      3.31 o
   1   3   4       48.16       52.01      0.58 o
   2   3   4       26.87       31.48      0.54 o
   3   3   4      152.11      143.87      1.45 o
   4   3   4        0.67        0.55      0.17 o
   5   3   4        0.28        0.48      0.17 o
   6   3   4        0.21        0.20      0.31 o
  -7   4   4        2.26        1.97      0.40 o
  -6   4   4        0.57        0.14      0.20 o
  -5   4   4       21.12       21.84      0.66 o
  -4   4   4       19.72       19.16      0.56 o
  -3   4   4        8.49        6.63      0.34 o
  -2   4   4      962.64      920.19      6.33 o
  -1   4   4      601.96      591.80      4.28 o
   0   4   4      102.04      112.45      0.98 o
   1   4   4      211.18      223.96      1.55 o
   2   4   4       38.85       35.33      0.59 o
   3   4   4      205.60      195.78      2.36 o
   4   4   4       18.21       18.45      0.53 o
   5   4   4        2.37        1.04      0.21 o
   6   4   4        3.54        3.88      0.68 o
  -7   5   4        0.01        0.00      0.41 o
  -6   5   4        0.16        0.00      0.25 o
  -5   5   4        2.98        3.09      0.31 o
  -4   5   4       17.10       18.57      0.57 o
  -3   5   4        8.45        6.87      0.36 o
  -2   5   4      208.35      203.80      1.94 o
  -1   5   4       67.52       65.52      0.90 o
   0   5   4        3.36        4.50      0.17 o
   1   5   4        7.13        9.12      0.25 o
   2   5   4       73.00       67.26      0.77 o
   3   5   4       66.85       66.02      0.93 o
   4   5   4        0.70        0.97      0.23 o
   5   5   4        1.81        1.63      0.26 o
  -7   6   4        3.36        4.28      0.77 o
  -6   6   4        0.01        0.24      0.22 o
  -5   6   4        0.57        0.75      0.19 o
  -4   6   4       17.38       16.58      0.56 o
  -3   6   4       13.87       12.74      0.45 o
  -2   6   4        0.44        0.19      0.12 o
  -1   6   4       17.30       16.20      0.40 o
   0   6   4        2.59        2.17      0.14 o
   1   6   4       16.26       17.12      0.35 o
   2   6   4        7.27        7.44      0.27 o
   3   6   4        1.45        1.24      0.19 o
   4   6   4        0.00        0.00      0.13 o
   5   6   4        0.35        0.54      0.31 o
  -7   7   4        0.05        0.73      0.34 o
  -6   7   4        0.08        0.00      0.24 o
  -5   7   4        0.10        0.24      0.20 o
  -4   7   4        9.80        8.56      0.45 o
  -3   7   4        0.64        1.17      0.20 o
  -2   7   4        0.07        0.21      0.13 o
  -1   7   4      123.02      121.55      1.25 o
   0   7   4       51.68       54.38      0.90 o
   1   7   4       13.89       11.26      0.37 o
   2   7   4       22.87       22.47      0.45 o
   3   7   4        3.01        3.20      0.25 o
   4   7   4        7.11        6.30      0.36 o
   5   7   4        3.77        4.38      0.57 o
  -6   8   4        1.60        1.89      0.37 o
  -5   8   4        1.54        1.76      0.28 o
  -4   8   4       17.20       15.73      0.57 o
  -3   8   4        7.83        7.20      0.41 o
  -2   8   4       30.77       30.53      0.70 o
  -1   8   4      228.79      220.44      1.91 o
   0   8   4        2.21        2.89      0.26 o
   1   8   4       15.50       16.18      0.64 o
   2   8   4       21.40       24.57      0.54 o
   3   8   4       31.07       31.74      0.75 o
   4   8   4        1.97        1.71      0.24 o
   5   8   4        0.05        0.46      0.49 o
  -6   9   4        0.12        0.48      0.34 o
  -5   9   4        0.63        0.66      0.22 o
  -4   9   4        1.41        1.75      0.37 o
  -3   9   4        0.03        0.00      0.12 o
  -2   9   4        0.49        0.74      0.20 o
  -1   9   4      344.33      337.79      3.02 o
   0   9   4       84.25       78.54      1.15 o
   1   9   4        3.57        2.97      0.26 o
   2   9   4      123.41      117.51      1.51 o
   3   9   4        0.00        0.15      0.19 o
   4   9   4        0.62        0.94      0.34 o
   5   9   4        0.09        0.31      0.49 o
  -6  10   4        1.13        1.84      0.44 o
  -5  10   4       11.85       11.63      0.72 o
  -4  10   4        6.83        8.52      0.50 o
  -3  10   4        3.92        4.77      0.38 o
  -2  10   4       25.40       25.98      0.69 o
  -1  10   4        1.41        1.70      0.57 o
   0  10   4        1.42        1.73      0.24 o
   1  10   4        1.26        1.66      0.29 o
   2  10   4        4.28        3.21      0.31 o
   3  10   4       11.64       10.78      0.58 o
   4  10   4        0.93        0.58      0.47 o
  -5  11   4        0.01        0.02      0.24 o
  -4  11   4       17.41       16.25      0.74 o
  -3  11   4        6.57        5.73      0.42 o
  -2  11   4       13.04       14.19      0.64 o
  -1  11   4        0.72        1.18      0.28 o
   0  11   4        3.35        3.40      0.32 o
   1  11   4        1.29        1.50      0.28 o
   2  11   4        0.07        0.10      0.21 o
   3  11   4       12.81       14.43      0.82 o
   4  11   4        0.50        0.67      0.53 o
  -5  12   4        4.57        5.62      0.82 o
  -4  12   4        7.60        8.25      1.03 o
  -3  12   4        2.53        2.14      0.36 o
  -2  12   4        0.84        0.62      0.22 o
  -1  12   4        1.12        1.15      0.27 o
   0  12   4        0.49        0.58      0.24 o
   1  12   4        0.00        0.00      0.22 o
   2  12   4        0.56        0.58      0.33 o
   3  12   4        1.50        1.49      0.62 o
  -4  13   4        0.99        1.35      0.35 o
  -3  13   4        6.69        6.60      0.72 o
  -2  13   4        1.90        1.88      0.34 o
  -1  13   4        0.72        1.22      0.29 o
   0  13   4        1.06        0.69      0.51 o
   1  13   4        0.02        0.00      0.18 o
   2  13   4        2.16        1.38      0.66 o
  -4  14   4        0.00        0.00      0.36 o
  -3  14   4        0.11        0.00      0.27 o
  -2  14   4        4.48        4.93      0.68 o
  -1  14   4        1.68        1.82      0.46 o
   0  14   4        0.84        1.13      0.42 o
   1  14   4        3.55        3.33      0.82 o
   2  14   4        0.11        0.00      0.48 o
  -2  15   4        9.07        9.21      0.86 o
  -1  15   4        4.13        3.69      0.72 o
   0  15   4        0.98        0.86      0.41 o
   1  15   4        6.47        8.08      1.20 o
  -7   1   5        8.33        8.95      0.52 o
  -6   1   5        7.18        7.84      0.41 o
  -5   1   5       13.23       13.77      0.59 o
  -4   1   5       18.59       22.02      0.77 o
  -3   1   5       70.69       69.93      0.84 o
  -2   1   5        3.86        2.55      0.14 o
  -1   1   5       34.61       32.85      0.41 o
   0   1   5      173.04      185.33      1.24 o
   1   1   5        0.76        1.24      0.16 o
   2   1   5       80.27       75.84      1.06 o
   3   1   5      131.86      127.86      2.68 o
   4   1   5       11.52       10.10      0.49 o
   5   1   5        0.20        0.06      0.28 o
  -7   2   5        2.63        2.84      0.41 o
  -6   2   5       34.92       36.36      1.11 o
  -5   2   5       11.79       11.47      0.50 o
  -4   2   5       11.69       12.12      0.46 o
  -3   2   5      118.46      118.28      1.42 o
  -2   2   5        7.83        8.58      0.25 o
  -1   2   5       97.85      106.65      0.83 o
   0   2   5       63.80       62.83      0.65 o
   1   2   5        4.14        4.12      0.21 o
   2   2   5        7.25        5.95      0.31 o
   3   2   5      116.79      114.84      1.49 o
   4   2   5        2.09        1.72      0.26 o
   5   2   5        3.39        4.36      0.86 o
  -7   3   5        0.01        0.00      0.19 o
  -6   3   5        0.42        0.63      0.18 o
  -5   3   5        5.83        6.03      0.40 o
  -4   3   5       52.97       59.91      1.18 o
  -3   3   5        1.95        2.25      0.26 o
  -2   3   5       48.52       51.08      0.80 o
  -1   3   5        2.45        1.70      0.14 o
   0   3   5       52.05       51.00      0.64 o
   1   3   5        7.47        7.53      0.29 o
   2   3   5        0.48        0.53      0.14 o
   3   3   5       33.46       33.68      0.67 o
   4   3   5       20.86       20.09      1.06 o
   5   3   5        5.54        5.38      0.62 o
  -7   4   5        0.00        0.00      0.23 o
  -6   4   5        1.71        2.25      0.31 o
  -5   4   5       12.29       10.37      0.50 o
  -4   4   5       17.93       17.40      0.56 o
  -3   4   5      122.75      115.23      1.98 o
  -2   4   5       10.73        8.49      0.35 o
  -1   4   5       75.37       77.33      0.86 o
   0   4   5        0.03        0.74      0.12 o
   1   4   5       83.84       88.86      0.97 o
   2   4   5       50.48       48.21      0.73 o
   3   4   5        0.05        0.00      0.12 o
   4   4   5        0.89        0.93      0.21 o
   5   4   5        0.23        0.40      0.30 o
  -7   5   5        0.35        0.03      0.32 o
  -6   5   5        0.19        0.08      0.18 o
  -5   5   5        0.45        0.14      0.16 o
  -4   5   5        0.66        0.88      0.20 o
  -3   5   5        4.67        4.89      0.33 o
  -2   5   5       87.41       85.26      1.16 o
  -1   5   5       63.94       69.02      1.06 o
   0   5   5       34.26       36.97      0.59 o
   1   5   5       48.80       51.38      0.71 o
   2   5   5        9.28        8.42      0.32 o
   3   5   5        4.99        4.57      0.29 o
   4   5   5       24.30       25.50      0.65 o
   5   5   5        0.24        0.04      0.29 o
  -7   6   5        0.39        0.58      0.48 o
  -6   6   5        0.82        0.57      0.35 o
  -5   6   5        0.01        0.00      0.15 o
  -4   6   5        0.94        0.86      0.21 o
  -3   6   5        1.57        1.84      0.27 o
  -2   6   5      114.17      111.79      1.40 o
  -1   6   5       62.13       58.21      0.93 o
   0   6   5        1.20        1.06      0.15 o
   1   6   5       21.32       24.35      0.58 o
   2   6   5       22.43       21.09      0.56 o
   3   6   5       15.09       13.75      0.45 o
   4   6   5        0.01        0.00      0.14 o
   5   6   5        0.01        0.00      0.28 o
  -6   7   5        1.26        1.63      0.36 o
  -5   7   5        0.04        0.33      0.19 o
  -4   7   5        0.21        0.13      0.15 o
  -3   7   5       17.22       15.98      0.55 o
  -2   7   5       65.60       64.45      1.05 o
  -1   7   5       76.65       75.21      0.98 o
   0   7   5        0.25        0.61      0.23 o
   1   7   5       21.16       17.41      0.60 o
   2   7   5        1.67        0.54      0.35 o
   3   7   5        0.06        0.13      0.16 o
   4   7   5        1.48        1.67      0.30 o
   5   7   5        1.23        1.86      0.45 o
  -6   8   5        0.34        0.74      0.32 o
  -5   8   5        4.10        3.68      0.37 o
  -4   8   5        6.05        5.43      0.41 o
  -3   8   5        2.32        2.18      0.27 o
  -2   8   5      121.00      125.94      2.62 o
  -1   8   5        0.36        0.30      0.15 o
   0   8   5        9.01        8.93      0.40 o
   1   8   5        0.72        0.92      0.19 o
   2   8   5       23.81       19.67      0.80 o
   3   8   5        2.36        2.95      0.37 o
   4   8   5        3.20        4.78      0.89 o
  -6   9   5        4.01        4.22      0.51 o
  -5   9   5        0.84        0.59      0.32 o
  -4   9   5        6.22        5.30      0.42 o
  -3   9   5       12.49       12.58      0.53 o
  -2   9   5       43.74       43.57      1.08 o
  -1   9   5       33.88       33.21      0.78 o
   0   9   5        2.13        2.03      0.31 o
   1   9   5        0.00        0.00      0.15 o
   2   9   5        5.39        5.88      0.44 o
   3   9   5        0.32        0.44      0.22 o
   4   9   5        0.69        0.83      0.42 o
  -6  10   5        0.97        1.54      0.38 o
  -5  10   5        1.49        1.05      0.32 o
  -4  10   5        2.16        2.49      0.32 o
  -3  10   5        2.80        3.14      0.33 o
  -2  10   5       27.09       26.70      1.52 o
  -1  10   5       11.54       11.47      0.50 o
   0  10   5        0.47        0.22      0.19 o
   1  10   5        9.44        7.72      0.50 o
   2  10   5        9.60       11.01      0.76 o
   3  10   5        0.01        0.24      0.42 o
   4  10   5        2.16        2.37      0.71 o
  -5  11   5        1.54        1.85      0.38 o
  -4  11   5        1.73        1.95      0.36 o
  -3  11   5        1.11        1.10      0.24 o
  -2  11   5        0.06        0.20      0.21 o
  -1  11   5        1.15        1.27      0.27 o
   0  11   5        5.85        5.16      0.45 o
   1  11   5        5.61        4.90      0.44 o
   2  11   5       43.61       44.00      1.47 o
   3  11   5        0.73        0.16      0.31 o
  -5  12   5        0.55        0.14      0.28 o
  -4  12   5        2.76        2.62      0.43 o
  -3  12   5        1.03        0.64      0.43 o
  -2  12   5        0.44        0.61      0.31 o
  -1  12   5        7.44        6.70      0.52 o
   0  12   5        1.80        1.08      0.29 o
   1  12   5       11.63       12.73      0.64 o
   2  12   5        8.24        8.95      0.75 o
  -4  13   5        2.38        2.97      0.60 o
  -3  13   5        0.58        0.77      0.38 o
  -2  13   5        5.74        5.43      0.68 o
  -1  13   5        4.70        4.77      0.63 o
   0  13   5        1.57        1.53      0.67 o
   1  13   5        0.95        0.99      0.37 o
   2  13   5        0.96        1.73      0.45 o
  -3  14   5        4.10        4.95      0.68 o
  -2  14   5        1.16        1.07      0.67 o
  -1  14   5        0.39        0.44      0.33 o
   0  14   5        0.73        0.29      0.63 o
   1  14   5        2.45        3.20      0.57 o
  -1  15   5        0.69        0.56      0.80 o
   0  15   5        2.67        4.04      1.00 o
  -7   0   6        8.79        8.08      0.68 o
  -6   0   6       23.23       24.10      1.15 o
  -5   0   6        3.79        3.71      0.55 o
  -4   0   6      238.80      234.40      5.13 o
  -3   0   6       32.76       32.90      1.60 o
  -2   0   6        0.47        0.08      0.10 o
  -1   0   6      185.41      184.49      1.96 o
   0   0   6       66.66       67.05      1.04 o
   1   0   6        2.02        2.02      0.29 o
   2   0   6        1.95        1.39      0.58 o
   3   0   6       87.93       88.19      1.89 o
   4   0   6        4.19        4.31      0.61 o
   5   0   6        2.05        4.29      0.88 o
  -7   1   6       10.04        9.76      0.56 o
  -6   1   6        9.71       11.63      0.67 o
  -5   1   6        0.01        0.00      0.17 o
  -4   1   6        3.70        4.01      0.44 o
  -3   1   6       11.53       11.62      0.37 o
  -2   1   6        0.41        0.45      0.10 o
  -1   1   6       97.04      102.70      0.94 o
   0   1   6       59.05       63.67      0.71 o
   1   1   6        5.93        6.51      0.32 o
   2   1   6      130.37      132.02      1.57 o
   3   1   6       18.56       18.94      0.60 o
   4   1   6        0.11        0.06      0.15 o
   5   1   6        0.02        0.00      0.30 o
  -7   2   6        2.56        3.13      0.39 o
  -6   2   6        0.06        0.32      0.23 o
  -5   2   6        0.77        0.59      0.21 o
  -4   2   6       22.21       19.82      0.61 o
  -3   2   6       14.45       14.62      0.80 o
  -2   2   6       27.38       24.40      0.51 o
  -1   2   6       15.22       14.34      0.34 o
   0   2   6       37.29       39.75      0.66 o
   1   2   6        0.01        0.00      0.09 o
   2   2   6      147.62      145.26      1.67 o
   3   2   6        3.25        3.50      0.32 o
   4   2   6        1.19        0.62      0.25 o
   5   2   6        2.81        2.87      0.52 o
  -7   3   6        3.87        3.34      0.55 o
  -6   3   6        2.59        2.03      0.34 o
  -5   3   6        3.01        3.10      0.33 o
  -4   3   6        7.23        6.90      0.46 o
  -3   3   6        1.91        2.25      0.28 o
  -2   3   6       46.04       45.20      0.79 o
  -1   3   6        3.34        3.31      0.22 o
   0   3   6       10.64       10.85      0.94 o
   1   3   6        5.51        4.88      0.35 o
   2   3   6       50.28       50.16      1.17 o
   3   3   6       16.07       14.75      0.54 o
   4   3   6        1.46        1.25      0.35 o
   5   3   6        2.04        2.93      0.92 o
  -7   4   6        0.44        0.44      0.28 o
  -6   4   6        0.32        0.15      0.21 o
  -5   4   6        0.07        0.15      0.16 o
  -4   4   6       16.38       16.11      0.64 o
  -3   4   6        4.55        4.58      0.53 o
  -2   4   6       24.91       24.77      0.63 o
  -1   4   6        2.07        1.75      0.24 o
   0   4   6       15.98       16.96      0.47 o
   1   4   6       12.70       12.19      0.49 o
   2   4   6        2.68        2.75      0.36 o
   3   4   6       10.28       10.56      0.47 o
   4   4   6        0.68        0.72      0.26 o
   5   4   6        1.73        2.23      0.51 o
  -7   5   6        1.19        1.19      0.32 o
  -6   5   6        0.01        0.00      0.15 o
  -5   5   6        2.37        2.50      0.40 o
  -4   5   6        1.07        0.76      0.20 o
  -3   5   6       79.43       76.95      1.40 o
  -2   5   6        8.10        7.14      0.37 o
  -1   5   6       41.67       45.36      0.82 o
   0   5   6       74.85       74.80      1.06 o
   1   5   6        0.17        0.34      0.15 o
   2   5   6       15.42       15.16      0.61 o
   3   5   6        0.46        0.23      0.26 o
   4   5   6        0.08        0.19      0.40 o
  -6   6   6        0.09        0.00      0.19 o
  -5   6   6       17.82       16.76      0.64 o
  -4   6   6       21.07       20.81      0.66 o
  -3   6   6      124.13      117.12      1.58 o
  -2   6   6      413.76      395.89      3.41 o
  -1   6   6        9.50        8.81      0.48 o
   0   6   6       35.33       37.61      0.89 o
   1   6   6        0.02        0.23      0.15 o
   2   6   6       10.63       10.68      0.53 o
   3   6   6        1.16        1.09      0.49 o
   4   6   6        5.31        4.93      0.59 o
  -6   7   6        3.89        3.83      0.62 o
  -5   7   6        2.49        2.63      0.43 o
  -4   7   6        0.09        0.22      0.18 o
  -3   7   6       45.56       42.67      0.93 o
  -2   7   6      153.72      156.08      1.64 o
  -1   7   6       41.96       40.11      1.33 o
   0   7   6        0.02        0.00      0.16 o
   1   7   6       92.15       81.16      1.41 o
   2   7   6        0.96        0.95      0.24 o
   3   7   6        2.08        2.82      0.36 o
   4   7   6        1.24        0.98      0.40 o
  -6   8   6        0.90        0.93      0.34 o
  -5   8   6        0.02        0.21      0.18 o
  -4   8   6        0.06        0.23      0.20 o
  -3   8   6        4.16        4.44      0.44 o
  -2   8   6        2.10        2.23      0.26 o
  -1   8   6       10.71       10.85      0.56 o
   0   8   6        0.74        1.12      0.25 o
   1   8   6        4.47        2.95      0.34 o
   2   8   6        2.79        2.80      0.35 o
   3   8   6        0.05        0.22      0.25 o
   4   8   6        4.55        6.02      2.45 o
  -6   9   6        0.80        1.29      0.35 o
  -5   9   6        0.68        0.41      0.28 o
  -4   9   6        3.44        3.36      0.36 o
  -3   9   6       10.39       10.85      0.90 o
  -2   9   6        0.48        0.35      0.19 o
  -1   9   6        4.93        5.95      0.41 o
   0   9   6        0.26        0.25      0.17 o
   1   9   6       20.72       20.15      0.74 o
   2   9   6        0.64        0.02      0.24 o
   3   9   6        2.21        1.88      0.48 o
  -5  10   6        0.23        0.78      0.51 o
  -4  10   6        0.01        0.00      0.21 o
  -3  10   6        0.91        0.89      0.22 o
  -2  10   6        0.66        0.26      0.22 o
  -1  10   6        8.37        7.48      0.48 o
   0  10   6        2.53        3.51      0.39 o
   1  10   6       17.97       18.97      1.09 o
   2  10   6        6.31        7.31      0.96 o
   3  10   6        3.04        3.41      0.53 o
  -5  11   6        1.40        1.40      0.35 o
  -4  11   6        0.03        0.09      0.26 o
  -3  11   6        2.28        2.59      0.73 o
  -2  11   6       10.06       10.40      0.63 o
  -1  11   6       10.16        9.63      0.52 o
   0  11   6        0.35        0.27      0.28 o
   1  11   6        6.55        7.46      0.70 o
   2  11   6        0.17        0.51      0.45 o
  -4  12   6        2.65        2.26      0.50 o
  -3  12   6       10.24       12.64      0.93 o
  -2  12   6        1.22        0.96      0.40 o
  -1  12   6        0.85        0.67      0.37 o
   0  12   6        1.20        1.73      0.80 o
   1  12   6        1.31        1.82      0.46 o
   2  12   6        5.29        5.12      0.89 o
  -3  13   6        2.41        3.17      0.59 o
  -2  13   6        0.51        0.85      0.41 o
  -1  13   6        0.04        0.00      0.44 o
   0  13   6       11.84       14.19      0.93 o
   1  13   6        0.04        0.51      0.37 o
  -2  14   6        0.04        0.10      0.32 o
  -1  14   6        0.36        0.22      0.52 o
   0  14   6        3.82        4.22      0.97 o
  -7   1   7        9.22        8.42      0.77 o
  -6   1   7       16.62       18.55      0.77 o
  -5   1   7        9.31       10.98      1.08 o
  -4   1   7        3.95        4.87      0.75 o
  -3   1   7        0.91        0.34      0.22 o
  -2   1   7        7.29        6.24      0.31 o
  -1   1   7       14.41       15.13      0.54 o
   0   1   7        0.82        0.99      0.25 o
   1   1   7        6.99        7.51      0.37 o
   2   1   7      175.72      176.59      1.98 o
   3   1   7        0.33        0.02      0.17 o
   4   1   7        3.17        3.23      0.54 o
  -7   2   7        0.15        0.24      0.27 o
  -6   2   7        0.28        0.00      0.32 o
  -5   2   7        0.79        0.92      0.25 o
  -4   2   7       25.83       25.19      0.91 o
  -3   2   7        0.83        0.64      0.20 o
  -2   2   7       21.60       21.06      0.51 o
  -1   2   7       28.90       31.12      0.54 o
   0   2   7       21.20       24.45      0.67 o
   1   2   7       40.10       39.67      1.01 o
   2   2   7       12.43       13.16      0.60 o
   3   2   7        0.38        0.46      0.26 o
   4   2   7        0.79        0.95      0.36 o
  -7   3   7        0.24        0.39      0.25 o
  -6   3   7        0.36        0.58      0.27 o
  -5   3   7        0.07        0.02      0.26 o
  -4   3   7        8.38        5.68      0.62 o
  -3   3   7        0.85        0.74      0.18 o
  -2   3   7        5.30        6.22      0.38 o
  -1   3   7        6.26        6.22      0.44 o
   0   3   7        1.91        2.14      0.23 o
   1   3   7        3.20        2.73      0.30 o
   2   3   7        0.36        0.21      0.19 o
   3   3   7       15.21       15.08      0.68 o
   4   3   7        1.00        0.25      0.30 o
  -6   4   7        0.20        0.00      0.25 o
  -5   4   7        2.77        2.72      0.42 o
  -4   4   7       13.07       12.39      0.77 o
  -3   4   7        7.92        6.54      0.56 o
  -2   4   7      121.05      123.88      1.55 o
  -1   4   7        5.87        5.13      0.42 o
   0   4   7        2.69        2.19      0.38 o
   1   4   7       18.33       18.15      0.64 o
   2   4   7        1.35        0.87      0.25 o
   3   4   7        0.05        0.00      0.17 o
   4   4   7        0.25        0.26      0.31 o
  -6   5   7        0.88        0.66      0.32 o
  -5   5   7        7.07        7.03      0.48 o
  -4   5   7        2.18        1.56      0.31 o
  -3   5   7       13.16       11.99      0.59 o
  -2   5   7        7.48        7.37      0.52 o
  -1   5   7        3.83        3.10      0.28 o
   0   5   7        6.52        6.55      0.55 o
   1   5   7        6.37        4.86      0.54 o
   2   5   7        3.99        4.23      0.44 o
   3   5   7        8.38        8.38      0.71 o
   4   5   7        4.80        4.92      0.62 o
  -6   6   7        0.07        0.00      0.25 o
  -5   6   7        0.12        0.18      0.19 o
  -4   6   7       24.99       23.19      0.73 o
  -3   6   7       12.56       16.53      0.69 o
  -2   6   7        1.09        0.44      0.19 o
  -1   6   7        1.89        2.21      0.26 o
   0   6   7       10.02       10.79      0.53 o
   1   6   7       15.53       14.35      0.60 o
   2   6   7        0.57        0.81      0.23 o
   3   6   7        0.82        1.13      0.39 o
   4   6   7        2.00        2.46      0.51 o
  -6   7   7        0.91        0.61      0.28 o
  -5   7   7        3.59        2.56      0.34 o
  -4   7   7        0.80        1.07      0.26 o
  -3   7   7        3.55        4.35      0.48 o
  -2   7   7        8.27        8.60      0.46 o
  -1   7   7       11.37       10.89      0.56 o
   0   7   7       13.38       13.20      0.63 o
   1   7   7        0.25        0.00      0.16 o
   2   7   7        0.15        0.00      0.16 o
   3   7   7        4.62        5.89      0.64 o
  -6   8   7        0.01        0.33      0.25 o
  -5   8   7        0.05        0.00      0.23 o
  -4   8   7        4.37        3.68      0.43 o
  -3   8   7       64.90       60.29      1.19 o
  -2   8   7       32.92       30.20      0.92 o
  -1   8   7        4.59        5.18      0.44 o
   0   8   7       31.13       30.35      0.90 o
   1   8   7        0.48        0.29      0.22 o
   2   8   7        6.12        6.75      0.65 o
   3   8   7        2.27        3.07      0.55 o
  -5   9   7        1.25        1.95      0.38 o
  -4   9   7        1.56        0.80      0.29 o
  -3   9   7       10.16        9.77      0.54 o
  -2   9   7        1.51        1.05      0.36 o
  -1   9   7        0.38        0.09      0.19 o
   0   9   7        0.45        0.67      0.22 o
   1   9   7        6.76        6.08      0.89 o
   2   9   7        0.08        0.04      0.35 o
   3   9   7        1.14        2.33      0.83 o
  -5  10   7        0.01        0.08      0.24 o
  -4  10   7        0.00        0.00      0.23 o
  -3  10   7        9.60        8.27      1.27 o
  -2  10   7        0.16        0.00      0.17 o
  -1  10   7        0.82        0.90      0.26 o
   0  10   7        0.07        0.73      0.35 o
   1  10   7        1.25        2.16      0.63 o
   2  10   7        0.28        0.47      0.50 o
  -4  11   7        2.70        3.47      0.62 o
  -3  11   7        0.04        0.26      0.32 o
  -2  11   7        0.41        0.19      0.30 o
  -1  11   7        0.18        0.24      0.31 o
   0  11   7       10.25       12.56      1.06 o
   1  11   7        2.10        1.91      0.67 o
   2  11   7        1.95        3.96      0.84 o
  -3  12   7        0.03        0.00      0.56 o
  -2  12   7        0.36        0.37      0.38 o
  -1  12   7        1.16        1.75      0.50 o
   0  12   7        0.49        1.39      0.47 o
   1  12   7        5.37        4.67      0.90 o
  -2  13   7        0.06        0.13      0.51 o
  -1  13   7        0.33        0.57      0.62 o
  -6   0   8        0.28        0.51      0.36 o
  -5   0   8        2.90        1.61      0.55 o
  -4   0   8        1.16        0.75      0.35 o
  -3   0   8       11.63       10.17      2.22 o
  -2   0   8       18.75       15.11      1.58 o
  -1   0   8       60.80       68.01      2.80 o
   0   0   8        7.29        8.66      0.86 o
   1   0   8      245.89      265.53      5.42 o
   2   0   8       44.52       45.56      2.02 o
   3   0   8        4.46        4.38      0.56 o
  -6   1   8        1.02        0.80      0.29 o
  -5   1   8        4.35        4.44      0.46 o
  -4   1   8        4.00        3.13      0.39 o
  -3   1   8        4.19        3.19      0.38 o
  -2   1   8       10.12       10.25      0.69 o
  -1   1   8       18.83       21.80      0.63 o
   0   1   8        2.22        2.78      0.38 o
   1   1   8        0.00        0.15      0.20 o
   2   1   8        7.75        7.61      0.52 o
   3   1   8        0.36        0.04      0.52 o
  -6   2   8        0.55        0.18      0.26 o
  -5   2   8       16.34       15.58      1.02 o
  -4   2   8        6.54        7.04      0.65 o
  -3   2   8        2.30        2.20      0.30 o
  -2   2   8       15.18       15.42      0.56 o
  -1   2   8        0.98        1.14      0.36 o
   0   2   8        1.85        1.80      0.26 o
   1   2   8        8.57        8.86      0.52 o
   2   2   8       16.51       16.77      0.71 o
   3   2   8        0.43        0.46      0.32 o
  -6   3   8        3.25        2.90      0.41 o
  -5   3   8        2.52        1.98      0.48 o
  -4   3   8        0.08        0.07      0.28 o
  -3   3   8       10.36       11.54      0.61 o
  -2   3   8        3.18        3.84      0.44 o
  -1   3   8        0.14        0.26      0.16 o
   0   3   8        0.19        0.35      0.16 o
   1   3   8       15.68       16.74      0.90 o
   2   3   8        5.05        5.34      0.47 o
   3   3   8        0.01        0.05      0.29 o
  -6   4   8        0.01        0.23      0.23 o
  -5   4   8       12.40       11.49      3.41 o
  -4   4   8        0.24        0.23      0.33 o
  -3   4   8       57.76       62.88      1.33 o
  -2   4   8       10.64       11.20      0.48 o
  -1   4   8        0.43        0.18      0.30 o
   0   4   8        4.51        3.98      0.45 o
   1   4   8        4.27        4.81      0.42 o
   2   4   8        2.18        2.11      0.34 o
   3   4   8        1.04        1.26      0.68 o
  -6   5   8        0.77        0.72      0.30 o
  -5   5   8        0.04        0.00      0.21 o
  -4   5   8        4.75        5.47      0.70 o
  -3   5   8       62.60       67.70      1.69 o
  -2   5   8       20.72       21.18      0.65 o
  -1   5   8        3.42        3.21      0.44 o
   0   5   8       16.01       17.75      0.83 o
   1   5   8        0.79        0.39      0.26 o
   2   5   8        1.16        1.05      0.35 o
   3   5   8        0.29        0.00      0.29 o
  -6   6   8        1.09        0.23      0.26 o
  -5   6   8        0.95        1.17      0.45 o
  -4   6   8        0.39        0.40      0.42 o
  -3   6   8       26.48       26.68      0.91 o
  -2   6   8       28.07       26.44      0.74 o
  -1   6   8        6.50        7.48      0.59 o
   0   6   8       34.52       32.83      1.85 o
   1   6   8        5.45        3.94      0.75 o
   2   6   8        4.13        4.42      0.57 o
   3   6   8        4.65        5.81      0.97 o
  -5   7   8        6.26        5.38      0.59 o
  -4   7   8       24.56       22.85      0.77 o
  -3   7   8       21.11       20.88      0.82 o
  -2   7   8       10.98       12.04      0.54 o
  -1   7   8       10.33        9.48      0.57 o
   0   7   8        2.50        2.28      0.60 o
   1   7   8        0.06        0.00      0.33 o
   2   7   8        0.06        0.00      0.34 o
  -5   8   8        0.48        0.97      0.31 o
  -4   8   8        5.97        5.18      0.67 o
  -3   8   8       11.22       10.31      0.56 o
  -2   8   8        0.15        0.00      0.15 o
  -1   8   8        5.86        6.76      0.51 o
   0   8   8        2.24        2.44      0.41 o
   1   8   8        0.48        0.53      0.48 o
   2   8   8        1.36        3.36      0.80 o
  -4   9   8       14.93       16.02      1.82 o
  -3   9   8        0.33        0.63      0.37 o
  -2   9   8        0.71        0.68      0.29 o
  -1   9   8        0.70        0.21      0.31 o
   0   9   8        2.84        4.10      0.85 o
   1   9   8        0.02        0.00      0.40 o
   2   9   8        0.33        0.56      0.47 o
  -4  10   8        1.92        2.01      1.10 o
  -3  10   8        1.28        1.77      0.47 o
  -2  10   8        0.11        0.14      0.23 o
  -1  10   8        1.24        2.54      0.58 o
   0  10   8        2.21        1.38      0.60 o
   1  10   8        0.29        0.75      0.51 o
  -3  11   8        0.00        0.00      0.27 o
  -2  11   8        0.00        0.00      0.35 o
  -1  11   8        3.11        4.22      1.17 o
   0  11   8        6.65        7.59      0.78 o
  -6   1   9        0.00        0.54      0.26 o
  -5   1   9        1.78        1.53      0.47 o
  -4   1   9        2.20        2.48      0.35 o
  -3   1   9       20.82       19.64      1.15 o
  -2   1   9        0.83        0.43      0.17 o
  -1   1   9        1.94        3.40      0.77 o
   0   1   9        9.72        9.00      0.68 o
   1   1   9       12.21       13.44      0.82 o
   2   1   9        1.01        1.11      0.39 o
  -6   2   9        0.74        0.37      0.50 o
  -5   2   9        0.36        0.09      0.27 o
  -4   2   9        0.00        0.12      0.21 o
  -3   2   9       12.07       13.39      1.21 o
  -2   2   9        1.26        1.06      0.24 o
  -1   2   9        0.89        1.34      0.51 o
   0   2   9        8.89        8.70      0.67 o
   1   2   9       24.80       25.56      1.09 o
   2   2   9        5.96        6.00      0.86 o
  -6   3   9        1.19        1.19      0.38 o
  -5   3   9        0.01        0.14      0.28 o
  -4   3   9        0.91        0.73      0.37 o
  -3   3   9       13.42       12.77      0.68 o
  -2   3   9        0.74        0.46      0.28 o
  -1   3   9        8.60       10.01      1.01 o
   0   3   9        2.69        3.96      0.76 o
   1   3   9       35.91       39.09      1.07 o
   2   3   9        0.11        0.11      0.29 o
  -5   4   9        7.93        8.65      1.15 o
  -4   4   9        2.79        2.83      1.30 o
  -3   4   9        0.90        0.42      0.26 o
  -2   4   9        3.22        3.23      0.54 o
  -1   4   9        1.48        1.38      0.59 o
   0   4   9       19.88       22.94      1.46 o
   1   4   9        5.05        5.23      0.63 o
   2   4   9        0.00        0.27      0.31 o
  -5   5   9        0.00        0.00      0.27 o
  -4   5   9       10.22        8.70      0.85 o
  -3   5   9       17.84       19.31      1.18 o
  -2   5   9        8.17        8.70      0.79 o
  -1   5   9        0.24        0.00      0.20 o
   0   5   9        0.00        0.00      0.19 o
   1   5   9        1.26        2.14      0.65 o
   2   5   9        1.35        1.75      0.48 o
  -5   6   9        6.04        4.27      0.53 o
  -4   6   9        0.34        0.83      0.40 o
  -3   6   9        0.21        0.64      0.28 o
  -2   6   9        7.84        5.91      0.49 o
  -1   6   9        1.17        1.59      0.30 o
   0   6   9        0.06        0.00      0.27 o
   1   6   9        0.77        0.31      0.46 o
   2   6   9        2.27        4.02      0.88 o
  -4   7   9        3.75        2.99      0.47 o
  -3   7   9        2.59        3.34      0.44 o
  -2   7   9        0.10        0.05      0.23 o
  -1   7   9        0.08        0.75      0.25 o
   0   7   9        1.72        2.10      0.69 o
   1   7   9        0.91        0.92      0.57 o
  -4   8   9        0.43        0.86      0.35 o
  -3   8   9        0.05        0.00      0.29 o
  -2   8   9        0.90        1.27      0.42 o
  -1   8   9        1.39        1.14      0.43 o
   0   8   9        0.01        0.05      0.39 o
   1   8   9        0.29        0.48      0.49 o
  -3   9   9        0.77        0.87      0.44 o
  -2   9   9        0.00        0.00      0.65 o
  -1   9   9       16.44       18.30      1.35 o
   0   9   9        0.51        0.53      0.51 o
  -2  10   9        0.00        0.00      0.32 o
  -1  10   9        0.53        0.40      0.45 o
  -5   0  10        0.22        0.57      0.44 o
  -4   0  10        3.21        2.17      0.79 o
  -3   0  10        1.74        1.73      0.49 o
  -1   0  10        1.52        1.79      0.59 o
   0   0  10       12.46       13.66      1.17 o
   1   0  10        0.09        0.12      0.46 o
  -5   1  10        0.05        0.00      0.26 o
  -4   1  10        1.54        1.45      0.35 o
  -3   1  10        0.00        0.00      0.23 o
  -1   1  10        0.61        0.47      0.46 o
   0   1  10        1.43        1.35      0.39 o
   1   1  10        5.92        5.42      0.63 o
  -5   2  10        1.37        1.22      0.40 o
  -4   2  10       14.14       14.89      1.68 o
  -3   2  10        0.91        1.18      0.34 o
  -2   2  10        3.72        4.49      0.60 o
  -1   2  10        7.13        9.36      1.00 o
   0   2  10       30.85       34.64      1.86 o
   1   2  10        4.07        4.57      0.61 o
  -5   3  10        0.01        0.00      0.25 o
  -4   3  10       16.01       13.50      1.20 o
  -3   3  10       25.00       25.15      1.98 o
  -2   3  10       10.07        8.51      0.76 o
  -1   3  10        5.28        5.58      0.88 o
   0   3  10        6.14        5.68      0.88 o
   1   3  10        0.01        0.27      0.31 o
  -4   4  10        1.63        1.67      0.50 o
  -3   4  10        2.57        2.76      0.43 o
  -2   4  10        0.00        0.00      0.29 o
  -1   4  10        7.76        7.41      0.99 o
   0   4  10        0.43        0.56      0.46 o
   1   4  10        8.07        7.20      1.04 o
  -4   5  10        0.01        0.00      0.40 o
  -3   5  10        0.04        0.01      0.28 o
  -2   5  10        0.27        0.26      0.50 o
  -1   5  10        3.37        3.45      0.77 o
   0   5  10        0.00        0.00      0.39 o
  -4   6  10        0.00        0.00      0.37 o
  -3   6  10        0.11        0.00      0.28 o
  -2   6  10        0.04        0.00      0.48 o
  -1   6  10        0.02        0.33      0.46 o
   0   6  10        0.06        0.51      0.47 o
  -3   7  10        0.46        0.67      0.39 o
  -2   7  10        0.39        0.35      0.37 o
  -1   7  10        0.37        0.00      0.38 o
  -3   1  11        2.82        2.52      0.66 o
  -3   2  11        0.09        0.00      0.37 o
  -1   2  11        0.96        0.94      0.54 o
  -2   3  11        0.28        0.67      0.52 o
 
